# Supplementary material for: Cats Did Not Change Their Problem-Solving Behaviours after Human Demonstrations
Source: Animals (Basel). 2023 Mar 8;13(6):984. doi: 10.3390/ani13060984 (PMC10044084; doi:10.3390/ani13060984)
Supplement: Supplementary file 1 [file animals-13-00984-s001.zip]

Archive with 1 entries (1 files):
- animals-2200596-supplementary.xlsx
