# Supplementary material for: Cats Did Not Change Their Problem-Solving Behaviours after Human Demonstrations
Source: Animals (Basel). 2023 Mar 8;13(6):984. doi: 10.3390/ani13060984 (PMC10044084; doi:10.3390/ani13060984)
Supplement: Supplementary file 1 [file animals-13-00984-s001.zip › animals-2200596-supplementary.xlsx]

## Sheet: Table S1
Table S1. Individuals who participated in the experiment 1 (the drawer task)
#	Sex	Breed	Place	Age(month)	Group
1	M	Mixed	café	8	Demo
2	M	Mixed	café	31	Demo
3	M	Mixed	café	96	Demo
4	M	Mixed	café	32	Demo
5	M	Somali	café	Unknown	Demo
6	M	Mixed	café	15	Demo
7	M	Abyssinian	café	143	Demo
8	M	Norwegian Forest Cat	café	34	Demo
9	M	Mixed	household	14	Demo
10	M	Mixed	café	86	Demo
11	M	Mixed	café	10	Demo
12	F	Mixed	café	9	Demo
13	F	Scottish fold	café	116	Demo
14	M	Scottish fold	café	Unknown	Demo
15	M	Mixed	University	118	Demo
16	M	Mixed	café	19	No-demo
17	F	Mixed	café	96	No-demo
18	M	Mixed	café	27	No-demo
19	M	Mixed	café	8	No-demo
20	F	Somali	café	Unknown	No-demo
21	F	Mixed	café	25	No-demo
22	M	American shorthair	café	55	No-demo
23	M	Mixed	café	36	No-demo
24	F	Mixed	café	96	No-demo
25	F	Mixed	café	10	No-demo
26	M	Mix(Laperm & Somali)	café	67	No-demo
27	F	Mixed	household	156	No-demo
28	M	Mixed	household	24	No-demo
29	M	Mixed	household	24	No-demo
30	F	Mixed	University	16	No-demo
#	Sex	Breed	Place	Age(month)	Group	Reason of exclusion
excluded	F	Skookum	café	50	No-demo	procedural errors
excluded	F	Ragdoll	café	67	No-demo	lack of interest
excluded	M	Mixed	household	58	No-demo	procedural errors
excluded	F	Munchkin	café	68	Demo	procedural errors
excluded	M	Mixed	café	24	No-demo	lack of interest
excluded	M	Maine Coon	café	58	Demo	lack of interest
excluded	M	Mixed	café	66	No-demo	lack of interest
excluded	F	Mixed	café	12	No-demo	lack of interest
excluded	M	Mixed	café	8	No-demo	lack of interest
excluded	M	Mixed	café	27	No-demo	lack of interest
excluded	F	Scottish fold	café	31	Demo	lack of interest
excluded	F	Lambkin	café	53	Demo	lack of interest
excluded	F	Scottish fold	café	more than 6	Demo	lack of interest
excluded	F	Russian Blue	café	18	Demo	lack of interest
excluded	F	Russian Blue	café	46	Demo	lack of interest

## Sheet: Table S2
Table S2. Individuals who participated in the experiment 2a (the transparent tube task)
#	Sex	Breed	Place	Age(month)	Group	Direction*
1	M	Mixed	café	19	Demo	R
2	M	Mixed	café	27	Demo	R
3	M	Mixed	café	32	Demo	L
4	F	Mixed	household	42	Demo	L
5	M	Mixed	café	15	Demo	L
6	F	Mixed	café	25	Demo	R
7	M	American shorthair	café	55	Demo	R
8	F	Ragdoll	café	67	Demo	L
9	M	Mixed	household	14	Demo	R
10	F	Mixed	household	93	Demo	L
11	M	Mixed	household	36	Demo	R
12	M	Mixed	household	12	Demo	L
13	M	Mixed	household	46	Demo	R
14	M	Mixed	household	21	Demo	L
15	F	Scottish fold	café	111	Demo	L
16	M	Mix(Laperm & Somali)	café	62	Demo	R
17	F	Skookum	café	45	Demo	L
18	M	Norwegian Forest Cat	café	30	Demo	R
19	F	Scottish fold	café	91	Demo	L
20	F	Munchkin	café	63	Demo	R
21	M	Mixed	café	17	No-demo	-
22	M	Mixed	café	86	No-demo	-
23	F	Mixed	café	96	No-demo	-
24	F	American shorthair	café	65	No-demo	-
25	F	Munchkin	café	113	No-demo	-
26	F	Cornish rex	café	122	No-demo	-
27	M	Mixed	café	12	No-demo	-
28	M	Mixed	café	18	No-demo	-
29	F	Mixed	café	4	No-demo	-
30	M	Mixed	café	7	No-demo	-
31	M	Mixed	café	39	No-demo	-
32	M	Mixed	café	24	No-demo	-
33	F	Mixed	café	28	No-demo	-
34	F	Mixed	café	5	No-demo	-
35	M	Mixed	café	6	No-demo	-
36	M	Mixed	café	38	No-demo	-
37	M	Mixed	café	29	No-demo	-
38	M	Mixed	café	7	No-demo	-
39	F	Munchkin	café	46	No-demo	-
40	F	Munchkin	café	20	No-demo	-
#	Sex	Breed	Place	Age(month)	Group	Direction*	Reason of exclusion
Excluded	M	Mixed	café	8	Demo	R	lack of interest
Excluded	M	Mixed	café	31	Demo	L	lack of interest
Excluded	F	Mixed	café	96	Demo	R	experimental errors
Excluded	M	Mixed	café	96	Demo	L	lack of interest
Excluded	F	Mixed	household	57	No-demo	-	experimental errors
Excluded	F	Mixed	household	70	No-demo	-	lack of interest
Excluded	F	Mixed	household	103	No-demo	-	lack of interest
Excluded	M	Mixed	Café	14	No-demo	-	lack of interest
Excluded	M	Munchkin	Café	51	No-demo	-	lack of interest
* The ditection of tube entrance the demonstrator inserted her hand

## Sheet: Table S3
Table S3. Individuals who participated in the experiment 2b (the opaque tube task)
#	Sex	Breed	Place	Age(month)	Direction*
1	F	Mixed	café	15	R-R
2	F	Chinchilla	café	115	L-L
3	M	Mixed	café	15	R-R
4	M	Mixed	café	25	R-R
5	M	Mixed	café	16	L-L
6	M	Norwegian Forest Cat	café	104	L-L
7	F	Mixed	café	108	R-R
8	M	Mixed	café	20	R-R
9	F	Bengal	café	29	L-R
10	M	Scottish fold	café	42	R-L
11	M	Mixed	café	30	R-L
12	M	Mixed	café	96	R-L
13	M	Mixed	café	62	R-L
14	M	Mixed	café	112	L-R
15	M	Mixed	café	67	L-R
16	M	Mixed	café	43	R-L
17	M	Mixed	household	23	L-L
18	F	Mixed	University	6	L-R
19	M	Mixed	University	36	L-R
20	M	Mixed	University	120	L-L
#	Sex	Breed	Place	Age(month)	Direction*	Reason of exclusion
Excluded	M	Mixed	University	72	L-L	experimental errors
Excluded	F	Cornish rex	café	144	L-R	experimental errors
Excluded	M	Mixed	café	96	R-R	corruption of the experimental data
Excluded	F	Mixed	household	156	L-L	due to fear of the tube
Excluded	F	Mixed	café	28	L-L	lack of interest
Excluded	M	Mixed	café	36	L-R	lack of interest
Excluded	M	Mixed	café	36	L-R	lack of interest
Excluded	F	Mixed	café	60	R-L	due to fear of the tube
Excluded	F	Mixed	café	120	R-R	lack of interest
Excluded	M	Mixed	café	20	R-R	lack of interest
*The ditection of tube entrance the demonstrator showed to cats first - inserted her hand.
